# Supplementary material for: Field-Applicable Loop-Mediated Isothermal Amplification for the Detection of Seven Common Human Papillomavirus Subtypes
Source: Trop Med Infect Dis. 2024 Oct 12;9(10):240. doi: 10.3390/tropicalmed9100240 (PMC11511265; doi:10.3390/tropicalmed9100240)
Supplement: Supplementary file 1 [file tropicalmed-09-00240-s001.zip]

Archive with 1 entries (1 files):
- tropicalmed-3179280-supplementary.pdf
